# Supplementary material for: Mapping IS6110 in high-copy number Mycobacterium tuberculosis strains shows specific insertion points in the Beijing genotype
Source: BMC Genomics. 2013 Jun 25;14:422. doi: 10.1186/1471-2164-14-422 (PMC3701491; doi:10.1186/1471-2164-14-422)
Supplement: Additional file 1 — Supplementary informations. [file 1471-2164-14-422-S1.xls]

## Sheet: S1. Strains
				Clinical Isolate	Family
	S1. Clinical isolates/strains used in this work			HMS 1301	Beijing
				HMS 1356	Beijing
				HMS 1470	Beijing
				HMS 1480	Beijing
				HMS 1834	S
				HMS 2103
				HMS 2193	LAM 9
				HMS 2200	T1
				HMS 2206	U
				HMS 2208	LAM 3
				HMS 2224	H3
				HMS 2227
				HMS 2237	H3
				HMS 2241	LAM 10_CAM
				HMS 2258	T1
				HMS 2268	LAM 9
				HMS 2271	LAM 9-S
				HMS 2280	LAM 9
				HMS 2281	LAM 9
				HMS 2296	CAS
				HMS 2310	T1
				HMS 2355
				HMS 2370	T1
				HMS 2391	U
				HMS 2394	T2-T3
				HMS 2400	Beijing
				HMS 2405	T1
				HMS 2414	H3
				HMS 2513	T4_CEU1
				HMS 2536	U
				HMS 2580	Beijing
				HMS 2584	Beijing-like
				HCU 2398	Beijing
				HCU 2613	LAM 9
				HCU 2617	Beijing
				HCU 2633	LAM 2
				HCU 2647	LAM 5
				HCU 2654	LAM 3
				HCU 2663	LAM 9
				HCU 2671	T1
				HCU 2703	LAM12_MAD1
				HCU 2706
				HCU 2728	T3
				HCU 2777	T1
				HCU 2821	H3
				HCU 2864	H1
				HCU 2886	LAM 2
				HCU 2875	T1
				HCU 2942	S
				HCU 3151	CAS
				HSJ 025	CAS
				HSJ 029	U
				HSJ 067	Beijing
				NHN5	Beijing
				HM 77	Beijing
				HM 764	Beijing
				HM 903	Beijing
				N4	Beijing
				W4	Beijing
				990172	Beijing
				CAM 22	Beijing
				TOTAL=61 STRAINS

## Sheet: S2. Primer collection
				Primer name	Sequence (5’ to 3’)	Tm (ºC)	Udes for	Reference
				SalGD	TAGCTTATTCCTCAAGGCACGAGC	68.1	LM-PCR	Prod'hom et al. A reliable amplification technique for the characterization of genomic DNA sequences flanking insertion sequences. FEMS Microbiol Lett 1998, 158:75-81.
				SalPT	TCGAGCTCGTGC	49.2		Prod'hom et al. A reliable amplification technique for the characterization of genomic DNA sequences flanking insertion sequences. FEMS Microbiol Lett 1998, 158:75-81.
				Xmapt	CCGGGCTCGTGC	59.3		Otal I et al. Mapping of IS6110 insertion sites in Mycobacterium bovis isolates in relation to adaptation from the animal to human host. Vet Microbiol 2008, 129:333-341.
	Primer collection			ISA1	CCTGACATGACCCCATCCTTTCC	71.4		Mendiola MV et al. Analysis of the regions responsible for IS6110 RFLP in a single Mycobacterium tuberculosis strain. Res Microbiol 1992, 143:767-772.
				ISA3	GAGGCTGCCTACTACGCTCAACG	69.9		Mendiola MV et al. Analysis of the regions responsible for IS6110 RFLP in a single Mycobacterium tuberculosis strain. Res Microbiol 1992, 143:767-772.
				IS61	GACCGCGGATCTCTGCGACCATCC	78.8		Alonso et al. Deciphering the role of IS6110 in a highly transmissible Mycobacterium tuberculosis Beijing strain, GC1237. Tuberculosis (Edinb).
				IS62	ACCATCGCCGCCTCTACC	67.4		Alonso et al. Deciphering the role of IS6110 in a highly transmissible Mycobacterium tuberculosis Beijing strain, GC1237. Tuberculosis (Edinb).
				NTFfw	CGTGAGGCACCGAGGGTGTTTC	73.9	PCR	This work
				NTFrv	CGGTAGTAACTGGGCGCGTTCG	73		This work
				dnaAI	TCCGAGATGGCCGAGCGCCG	80.5	PCR	Alonso et al. Deciphering the role of IS6110 in a highly transmissible Mycobacterium tuberculosis Beijing strain, GC1237. Tuberculosis (Edinb).
				dnaAII	CCACCCACGACACCGCAT	71		Alonso et al. Deciphering the role of IS6110 in a highly transmissible Mycobacterium tuberculosis Beijing strain, GC1237. Tuberculosis (Edinb).
				Rv0402cext	GGTGCGCCTCATCACCCAG	71.6	PCR	This work
				Rv0403cext	GTTCGGCGTTGCCAAACGC	73		This work
				Rv0594d	ATGTCCGCTACACGCCGAACCC	74.7	PCR	This work
				Rv0594r	GGCTCAGCCGGTTGGTGCC	74.5		This work
				Rv0756cint	CCTCGTGGGTATTGCGA	63.5	PCR	This work
				Rv0782ext	ACGAGAACGTCACGGCCC	68.8	PCR	This work
				Rv0783cext	AAACCAACTTCGCGGCCC	69.4		This work
				BCG2A	GCCGTCCATCCCGGGCATC	76.2		Soto CY et al. IS6110 mediates increased transcription of the phoP virulence gene in a multidrug-resistant clinical isolate responsible for tuberculosis outbreaks. J Clin Microbiol 2004, 42:212-219.
				BCG2B	CCATGTTCAAACCGGTGTC	63.9		Soto CY et al. IS6110 mediates increased transcription of the phoP virulence gene in a multidrug-resistant clinical isolate responsible for tuberculosis outbreaks. J Clin Microbiol 2004, 42:212-219.
				0795F	CCTATCGCCCACCAGACGC	70	PCR	Alonso et al. Deciphering the role of IS6110 in a highly transmissible Mycobacterium tuberculosis Beijing strain, GC1237. Tuberculosis (Edinb).
				0795R	ACACCGTGCGCCTCTACCTGC	72.7		Alonso et al. Deciphering the role of IS6110 in a highly transmissible Mycobacterium tuberculosis Beijing strain, GC1237. Tuberculosis (Edinb).
				Rv0795d	AGGCTTTGCTGGGCACACAGG	72.6	PCR	Alonso et al. Deciphering the role of IS6110 in a highly transmissible Mycobacterium tuberculosis Beijing strain, GC1237. Tuberculosis (Edinb).
				Rv0795r	GTCCTTCTCACCTAGTGCCG	63.7		Alonso et al. Deciphering the role of IS6110 in a highly transmissible Mycobacterium tuberculosis Beijing strain, GC1237. Tuberculosis (Edinb).
				Rv0835d	TTGCTCCACTGCTGCCAAGTCGG	76.2	PCR	This work
				Rv0836cd	AACAATTGGGACCACTTCGAGG	68		This work
				pipF	ACGAATGGCTGAAGATGTGAA	64.5	PCR	Alonso et al. Deciphering the role of IS6110 in a highly transmissible Mycobacterium tuberculosis Beijing strain, GC1237. Tuberculosis (Edinb).
				pipR	AATCGGAGGTCAAGTGGA	60.6		Alonso et al. Deciphering the role of IS6110 in a highly transmissible Mycobacterium tuberculosis Beijing strain, GC1237. Tuberculosis (Edinb).
				Rv0920cr	GCAGCATCCATGCCCTTGAG	70.3	PCR	This work
				Rv0921r	AATCCGCCAGATTCACGCCG	73.3		This work
				Rv1032c out	AGCACAACGGTAACGACC	61.3	PCR	This work
				Rv1033c int	GGGGTACACGCGCAGTCAA	69.5		This work
				Rv1046d	CGTAACTGCTGATATTATCGAGG	66.5	PCR	This work
				Rv1046r	ACGACGAATGGAATCGCCC	69.4		This work
				Rv1051c out	CGATGTCGCGAACCACC	66.8	PCR	This work
				Rv1052out	AACTTGGCTGAGGCCCTTG	66.5		This work
				PPE12out	CCGCCGCGTGCAACTC	70.9	PCR	This work
				PPE16d	ACAACATGATCGGCATCGGC	69.3	PCR	Alonso et al. Deciphering the role of IS6110 in a highly transmissible Mycobacterium tuberculosis Beijing strain, GC1237. Tuberculosis (Edinb).
				PPE16r	GAAACCGAAGTTGCCGCTGCCC	76		Alonso et al. Deciphering the role of IS6110 in a highly transmissible Mycobacterium tuberculosis Beijing strain, GC1237. Tuberculosis (Edinb).
				PPE16end1	GCGTATTCAGCCAGCGGAGG	71.1	PCR	This work
				PPE16end2	CGAAGGATCTCGCGCGG	70.7		This work
				glgCd	CATGAGAGAAGTGCCGCACG	69.4	PCR	This work
				glgCr	AACCACCGCGATGCTGGC	72		This work
				Rv1234d	CTCATGCAGGTTGAACGGGTC	68.9	PCR	This work
				Rv1235r	TACCTCTGATTGTGCTGGTCACG	68.2		This work
				Rv1301d	GAGCAGCGTTCGCGTGG	69.8	PCR	This work
				Rv1301r	CTGGCCGCGTCCACACC	71.9		This work
				Rv1319cd	GAGACCGTGACACTTCGCGGG	73.3	PCR	This work
				Rv1319cr	TACCCGTCGGCGCCGTTGG	77.2		This work
				Rv1359d	TTTCGTCTCACCGCGTACCGTG	73.1	PCR	This work
				Rv1359r	GCAGGACGATCGGGGACAACG	75		This work
				Rv1359ext	CGTCGCCGCGTTCGCCC	78	PCR	This work
				Rv1360ext	GACGAATTCACGCATCCGACG	71.9		This work
				Rv1368ext	GACAATCCAGGGACGTGAC	63.2	PCR	This work
				Rv1371ext	TTGGAAATCCACTCACTCAGG	64		This work
				Rv1371d	ATCGTTGCAGTACTGGCCGTGGG	74.5	PCR	Alonso et al. Deciphering the role of IS6110 in a highly transmissible Mycobacterium tuberculosis Beijing strain, GC1237. Tuberculosis (Edinb).
				Rv1371r	TATACGGGTGGTGCAGCAGGGTG	73.5		Alonso et al. Deciphering the role of IS6110 in a highly transmissible Mycobacterium tuberculosis Beijing strain, GC1237. Tuberculosis (Edinb).
				Rv1468cext	GCTAATCATCGAACCGAGGCG	69.7	PCR	This work
				Rv1469cext	CACGGAGACTACCGACCACAG	67		This work
				CtpDF	ACCCCGCCAGAATGGTTAATCC	70.4	PCR	Alonso et al. Deciphering the role of IS6110 in a highly transmissible Mycobacterium tuberculosis Beijing strain, GC1237. Tuberculosis (Edinb).
				CtpDR	TTGTTCCGCAACGCTTGTGC	71.5		Alonso et al. Deciphering the role of IS6110 in a highly transmissible Mycobacterium tuberculosis Beijing strain, GC1237. Tuberculosis (Edinb).
				CtpDbIS	GAGGCTCCTTTCGACCG	68	PCR	This work
				Rv1506d	ATCTATCGTCTCCACGCTTCC	64.3	PCR	This work
				Rv1506r	TAGCCGAGAGCCTTAGCGGC	69.7		This work
				FadD25d	GGTCGAATCCTCTCTTCCTGG	66.1	PCR	This work
				FadD25r	CCAATAGCCGATGGCGACG	70.8		This work
				pks5d	ACCTGGACGTGTTGGACGAGC	70.9	PCR	This work
				pks5r	AAGGTTTGCAGGTCACCGGGAG	72.2		This work
				Rv1528cd	ATGTAGGTGATGGCCGC	66	PCR	This work
				Rv1528cr	GCCAATTGGTGCCCG	64		This work
				Rv1541cd	GAGGCCTACCAGACCCG	63.4	PCR	Alonso et al. Deciphering the role of IS6110 in a highly transmissible Mycobacterium tuberculosis Beijing strain, GC1237. Tuberculosis (Edinb).
				Rv1541cr	CGACCATACCGGGCGCCAC	75		Alonso et al. Deciphering the role of IS6110 in a highly transmissible Mycobacterium tuberculosis Beijing strain, GC1237. Tuberculosis (Edinb).
				Rv1541cf	GCACCAGTCTGAGCCCTG	65	PCR	Alonso et al. Deciphering the role of IS6110 in a highly transmissible Mycobacterium tuberculosis Beijing strain, GC1237. Tuberculosis (Edinb).
				Rv1541ci	ATCCCAAGCTAGCGAAGAGG	65.4		Alonso et al. Deciphering the role of IS6110 in a highly transmissible Mycobacterium tuberculosis Beijing strain, GC1237. Tuberculosis (Edinb).
				Rv1543d	CAGATCCTTGGTCGCCGCAC	72.4	PCR	This work
				Rv1543r	GTTGAGCTGCATCGTTCGC	67.2		This work
				cyar	TTGGCGGTCAGACCCCTGC	73.1	PCR	This work
				LeuVd	GGCGATTTCGGATGCGGCG	76.8		This work
				Rv1664d	GCCAGCTTTTTGCCATCCTCG	71	PCR	This work
				Rv1664r	GCATAATTTGAGCCTGCCAGGAC	69.4		This work
				Rv1669d	GGTGTTTGAACATTTCGTGGG	66.2	PCR	This work
				Rv1669r	GGTAGTACCAGGCAGCGTCC	65.8		This work
				Rv1728cext	GGTTTCTGAGCCGTAGTCCG	65.9	PCR	This work
				Rv1729cext	GGGTTTGACTCGGCAGCACC	71.3		This work
				Rv1754cd	AGGAACTCAAATCCGGTCAGG	66.2	PCR	Alonso et al. Deciphering the role of IS6110 in a highly transmissible Mycobacterium tuberculosis Beijing strain, GC1237. Tuberculosis (Edinb).
				Rv1754cr	GAACCATGAGTCCAATAGCGGC	68.5		Alonso et al. Deciphering the role of IS6110 in a highly transmissible Mycobacterium tuberculosis Beijing strain, GC1237. Tuberculosis (Edinb).
				plcDd	GTCAGCTGGAAGGTGTATCGC	65.8	PCR	This work
				plcDr	GGATTTGAGTTCCTCGAGCC	64.8		This work
				Rv1758d	ATTGGCGAGAAGTCTATGGGC	66.2	PCR	This work
				Rv17589d	TTGGTGCCGGCGGCAT	72.6		This work
				Rv1761cext	GCGTTGATGTTCGGGATCAC	67.7	PCR	This work
				Rv1762cint	TCGCTCGATCCAGTAGCC	64.2		This work
				1765	CGGTTCCAACTTGAGCGCGGTC	75.5	PCR	Otal I et al. Mapping of IS6110 insertion sites in Mycobacterium bovis isolates in relation to adaptation from the animal to human host. Vet Microbiol 2008, 129:333-341.
				1765-ISA1	GTTGGTGCATCATTCCGACC	67.5		Otal I et al. Mapping of IS6110 insertion sites in Mycobacterium bovis isolates in relation to adaptation from the animal to human host. Vet Microbiol 2008, 129:333-341.
				Rv1777d	GAGACGTTCGCCGAAAGGC	69.3	PCR	This work
				Rv1777r	CTGCCTCAATTACCGAGG	60.8		This work
				Rv1798d	GTTTGGCACAAGTATCGGT	60	PCR	Alonso et al. Deciphering the role of IS6110 in a highly transmissible Mycobacterium tuberculosis Beijing strain, GC1237. Tuberculosis (Edinb).
				Rv1798r	TCTCATGTTTCGATATATTTGGC	61.5		Alonso et al. Deciphering the role of IS6110 in a highly transmissible Mycobacterium tuberculosis Beijing strain, GC1237. Tuberculosis (Edinb).
				PPE28d	GGAGGGCATCCAGCAAGCG	72.5	PCR	This work
				PPE28r	CTTAATCCCTAATCGCGTGGC	66.4		This work
				Rv1879d	AAACGACCGTAGACCCGAC	63.9	PCR	This work
				Rv1879r	ATAGATGCGTGCGGCAGTGC	70.7		This work
				1883-ISA1	ACGATAATGCCAATTGTTCACCG	68.3	PCR	Otal I et al. Mapping of IS6110 insertion sites in Mycobacterium bovis isolates in relation to adaptation from the animal to human host. Vet Microbiol 2008, 129:333-341.
				1883-ISA3	GTTGCCAATCGGGTTCTCGCC	73.6		Otal I et al. Mapping of IS6110 insertion sites in Mycobacterium bovis isolates in relation to adaptation from the animal to human host. Vet Microbiol 2008, 129:333-341.
				PPE34d	TATTTCCCGCATCCCCCTTACG	71	PCR	Alonso et al. Deciphering the role of IS6110 in a highly transmissible Mycobacterium tuberculosis Beijing strain, GC1237. Tuberculosis (Edinb).
				PPE34r	ATGCCAGACTCCAGGGTGCC	71		Alonso et al. Deciphering the role of IS6110 in a highly transmissible Mycobacterium tuberculosis Beijing strain, GC1237. Tuberculosis (Edinb).
				PPE34a	AACGTCGCTGGTATCTTCACGG	69	PCR	Alonso et al. Deciphering the role of IS6110 in a highly transmissible Mycobacterium tuberculosis Beijing strain, GC1237. Tuberculosis (Edinb).
				PPE34t	TGCCCGACGTTGTAGATTCCC	70		Alonso et al. Deciphering the role of IS6110 in a highly transmissible Mycobacterium tuberculosis Beijing strain, GC1237. Tuberculosis (Edinb).
				Rv1917cd	TCGATTCCTAAAGCGGCT	62.4	PCR	Alonso et al. Deciphering the role of IS6110 in a highly transmissible Mycobacterium tuberculosis Beijing strain, GC1237. Tuberculosis (Edinb).
				Rv1917cr	CGAATATGAGGGCCGAG	61.8		Alonso et al. Deciphering the role of IS6110 in a highly transmissible Mycobacterium tuberculosis Beijing strain, GC1237. Tuberculosis (Edinb).
				Rv1928cd	ATTCCATCAGGTATCGGCCC	66.8	PCR	This work
				Rv1928cr	CCGTGTGTCGTTCAGTGACG	68		This work
				Rv1929d	GATTCAGCTGGCGATCGAG	66.1	PCR	This work
				Rv1929r	TCACATCGCAGCAGACGGGC	74.4		This work
				1947-Rv1948c	GTGCTGGAGCAAGACCTCGC	69.7	PCR	Otal I et al. Mapping of IS6110 insertion sites in Mycobacterium bovis isolates in relation to adaptation from the animal to human host. Vet Microbiol 2008, 129:333-341.
				1947-ISA3	ACTGCGGATATGGAACTGGG	66		Otal I et al. Mapping of IS6110 insertion sites in Mycobacterium bovis isolates in relation to adaptation from the animal to human host. Vet Microbiol 2008, 129:333-341.
				Rv2015rev	AATCCTTGATGCCCCAAACC	66.8	PCR	This work
				Rv2016d	ATGCATAGCCGGTGTCTGTCC	68.3	PCR	Alonso et al. Deciphering the role of IS6110 in a highly transmissible Mycobacterium tuberculosis Beijing strain, GC1237. Tuberculosis (Edinb).
				Rv2016r	AATGCGAACCTCTTCCAGCC	67.5		Alonso et al. Deciphering the role of IS6110 in a highly transmissible Mycobacterium tuberculosis Beijing strain, GC1237. Tuberculosis (Edinb).
				Rv2017rev	AATTCGATCTGGGTGAGTCC	62.8	PCR	This work
				Rv2019d	AGCCTGATCGGAATCTCCTCGCC	74.2	PCR	This work
				Rv2019r	TCGCCGGCGGTTAACG	69.5		This work
				Rv2078d	ATCGAGACCACGCAGAGGGC	71.1	PCR	Alonso et al. Deciphering the role of IS6110 in a highly transmissible Mycobacterium tuberculosis Beijing strain, GC1237. Tuberculosis (Edinb).
				Rv2078r	AGTCCTCATGATGCGCACG	67.6		Alonso et al. Deciphering the role of IS6110 in a highly transmissible Mycobacterium tuberculosis Beijing strain, GC1237. Tuberculosis (Edinb).
				Rv2088d	TGACCTCGATTTTCGGGC	66.2	PCR	This work
				Rv2088r	TCGTCGATTGTCAACCCG	66		This work
				Rv2102fw	CGTGGCCGCAGCTATGC	69.3	PCR	This work
				Rv2103fw	TGATCCCAGCGCACCCCT	71.6		This work
				Rv2106d	GTCCACATTTTGTACACGAAATACC	64	PCR	Alonso et al. Deciphering the role of IS6110 in a highly transmissible Mycobacterium tuberculosis Beijing strain, GC1237. Tuberculosis (Edinb).
				Rv2106r	TCCTCCTCGAAACTCAAAGAA	62.7		Alonso et al. Deciphering the role of IS6110 in a highly transmissible Mycobacterium tuberculosis Beijing strain, GC1237. Tuberculosis (Edinb).
				PE22d	ACATGGCGGTAAGCAATGC	66	PCR	Alonso et al. Deciphering the role of IS6110 in a highly transmissible Mycobacterium tuberculosis Beijing strain, GC1237. Tuberculosis (Edinb).
				PE22r	ATCGCGGTCTTATGGGC	63.6		Alonso et al. Deciphering the role of IS6110 in a highly transmissible Mycobacterium tuberculosis Beijing strain, GC1237. Tuberculosis (Edinb).
				Rv2166cext	CCGATCACCACACAGTCC	62.9	PCR	This work
				Rv2169cext	TCTCTACGCCGAAGATCCCAAG	68.5		This work
				Rv2179cd	AATACGTGATCGCCGGGAC	67	PCR	Alonso et al. Deciphering the role of IS6110 in a highly transmissible Mycobacterium tuberculosis Beijing strain, GC1237. Tuberculosis (Edinb).
				Rv2179cr	TTCCGTGGATACTGCG	59.2		Alonso et al. Deciphering the role of IS6110 in a highly transmissible Mycobacterium tuberculosis Beijing strain, GC1237. Tuberculosis (Edinb).
				Rv2277c	AAGTCCCTCCCAAGGCG	65.27	PCR	This work
				Rv2280r	TGTCATTTCACTCATCGGAGGC	68.3		This work
				Rv2282cd	TTCTGGCCATCGCTGAGGC	72	PCR	This work
				Rv2282cr	GCAGGTCTCGTATCGCACCC	74		This work
				Rv2286cd	ATCAGCTGGAGGACTCAGG	62	PCR	Alonso et al. Deciphering the role of IS6110 in a highly transmissible Mycobacterium tuberculosis Beijing strain, GC1237. Tuberculosis (Edinb).
				Rv2286cr	AATCGCCGCATTGACGCC	71.6		Alonso et al. Deciphering the role of IS6110 in a highly transmissible Mycobacterium tuberculosis Beijing strain, GC1237. Tuberculosis (Edinb).
				mezd	GCACCAAGTCTCAACCGTG	64.5	PCR	This work
				mezr	ATCGTTGAACACGCAGTAATCCG	68.8		This work
				Rv2336d	TCGCCGAATTCACCTCGGGC	75.5	PCR	This work
				Rv2336r	CCGCCCATTACCGCTTCCAG	72.5		This work
				Rv2348cd	ATGGTTCAGACGTAACGGTTG	63.7	PCR	This work
				Rv2348cr	GAGAATGCGGAATCACG	60.4		This work
				plcCd	TTCTCGTCGCTTCTTGGC	64.4	PCR	This work
				plcCr	ATTGCAGCTGCGATGTGTGG	69.7		This work
				plcBd	AATTCGTCACGGTCCCC	63.5	PCR	This work
				plcBr	CAGGAATGCTCGGCGTGAC	69.4		This work
				plcAd	TGCAGGAAGGCAGGGC	68	PCR	This work
				plcAr	TTTCAGCTGCACAGCCCG	69		This work
				PPE38d	AAGTGCGGATTTTCGGTGTGG	70	PCR	Alonso et al. Deciphering the role of IS6110 in a highly transmissible Mycobacterium tuberculosis Beijing strain, GC1237. Tuberculosis (Edinb).
				PPE38r	ATCAAACGAGGACGCCGAGG	70.5		Alonso et al. Deciphering the role of IS6110 in a highly transmissible Mycobacterium tuberculosis Beijing strain, GC1237. Tuberculosis (Edinb).
				PPE39int1	ATGCCGGGGCGGTTCAGAAA	74.6	PCR	This work
				PPE39int2	GAAGAAACCCGAAAGCCC	63.5		This work
				PPE39R	AAGCCTGTGTTGCCGGCGCCG	80.4	PCR	Alonso et al. Deciphering the role of IS6110 in a highly transmissible Mycobacterium tuberculosis Beijing strain, GC1237. Tuberculosis (Edinb).
				PPE40-3’	ACTCCGGGTTCTTCAACACAGGC	71.2		Alonso et al. Deciphering the role of IS6110 in a highly transmissible Mycobacterium tuberculosis Beijing strain, GC1237. Tuberculosis (Edinb).
				PPE40F	CGGATGTTTTTTGGTGCG	65	PCR	Alonso et al. Deciphering the role of IS6110 in a highly transmissible Mycobacterium tuberculosis Beijing strain, GC1237. Tuberculosis (Edinb).
				PPE40R	GGCGTTGGAGAAGCCCG	69.3		Alonso et al. Deciphering the role of IS6110 in a highly transmissible Mycobacterium tuberculosis Beijing strain, GC1237. Tuberculosis (Edinb).
				Rv2345d	ATGCGTCTCGTTCGCCTGC	71	PCR	This work
				Rv2345r	AACTTCCCGGCGCGTTCG	72.6		This work
				Rv2356cf	CCGGCAGCTGGCTTGACC	71.8	PCR	This work
				Rv2356crev	CAACTGCACAAACGCACTGC	68		This work
				PPE40d	AAGGGTGGGATGGATAAGCG	67	PCR	Alonso et al. Deciphering the role of IS6110 in a highly transmissible Mycobacterium tuberculosis Beijing strain, GC1237. Tuberculosis (Edinb).
				PPE40r	ATAGGTGGCCTCAGCAGCGG	70.6		Alonso et al. Deciphering the role of IS6110 in a highly transmissible Mycobacterium tuberculosis Beijing strain, GC1237. Tuberculosis (Edinb).
				GlyS-3’	AATGCCGTCACCGTGCGGGAG	77.2	PCR	Alonso et al. Deciphering the role of IS6110 in a highly transmissible Mycobacterium tuberculosis Beijing strain, GC1237. Tuberculosis (Edinb).
				Rv2390cd	AAAACTACGCAACAAGCCTGG	65.1	PCR	This work
				Rv2390cr	ATTGCGCGATGGCGTCCC	73.9		This work
				2407-ISA1	ATCCATCGCATTGAGCAGGC	66	PCR	Otal I et al. Mapping of IS6110 insertion sites in Mycobacterium bovis isolates in relation to adaptation from the animal to human host. Vet Microbiol 2008, 129:333-341.
				2407	AGCTATGACCAACCAGCCC	64		Otal I et al. Mapping of IS6110 insertion sites in Mycobacterium bovis isolates in relation to adaptation from the animal to human host. Vet Microbiol 2008, 129:333-341.
				Rv2435cr	ATGATCGCTCCGACAATCGG	69.4	PCR	This work
				Rv2435cd	AAACGCGATGATCGTGGGC	70		This work
				Rv2478cext	GCCGATATGGGCAGGGGG	71.9	PCR	This work
				Rv2481cext	GCGTAGACGCCATGAGCC	67.1		This work
				Rv2807int	TGACGATGACTGATCTGGTG	62.5	PCR	This work
				Rv2809int	GCACCGCCTGGTCAGCC	70.9		This work
				Rv2809d	TTAGAGAATCGTAATCCCGC	60.6	PCR	This work
				Rv2809r	AACGGACGACTGGAAGCCC	68.7		This work
				Rv2813d	CAAGCCGAGCGCGGACGC	77	PCR	This work
				DR-ISA1	GGGACGGAAACCTTGAATAACG	67	PCR + ISA1	Otal I et al. Mapping of IS6110 insertion sites in Mycobacterium bovis isolates in relation to adaptation from the animal to human host. Vet Microbiol 2008, 129:333-341.
				DR-ISA3	CCTGTATTTCGCTGGTTTCCGTC	69	PCR + ISA3	Otal I et al. Mapping of IS6110 insertion sites in Mycobacterium bovis isolates in relation to adaptation from the animal to human host. Vet Microbiol 2008, 129:333-341.
				Rv2818cd	TTTGTCACCGACCAAGACGAC	67.3	PCR	This work
				Rv2818cr	TTGCGCACCTGTTAGCCCAG	70.5		This work
				Rv2957d	TTTCCGCTGGGGTGG	64	PCR	This work
				Rv2957r	AAGATCACGCCGCCCAAG	69		This work
				Rv2986cd	CCCCCTGAGGCGTAGAACCG	71.9	PCR	This work
				Rv2986cr	TCGAGCAAGTAGGCACACCC	67.6		This work
				esxQrev	GTGCTGACATTTCCACCAC	61.7	PCR	This work
				PPE46d	ATGTGGTCGGCGAGGAGC	69	PCR	Alonso et al. Deciphering the role of IS6110 in a highly transmissible Mycobacterium tuberculosis Beijing strain, GC1237. Tuberculosis (Edinb).
				PPE46r	TTCCTTAGGCGCCTTCCC	66.3		Alonso et al. Deciphering the role of IS6110 in a highly transmissible Mycobacterium tuberculosis Beijing strain, GC1237. Tuberculosis (Edinb).
				PPE46rev	CCTTTCAAATATTCCGGGCA	65.5	PCR	This work
				esxRd	TTTCAGGGTGCGCATGCC	70.7	PCR	Alonso et al. Deciphering the role of IS6110 in a highly transmissible Mycobacterium tuberculosis Beijing strain, GC1237. Tuberculosis (Edinb).
				esxRr	TGTTGGACTCATGGGTGCC	67.2		Alonso et al. Deciphering the role of IS6110 in a highly transmissible Mycobacterium tuberculosis Beijing strain, GC1237. Tuberculosis (Edinb).
				PPE47rev	CCTCTGTAAATGCTTGGGC	62.2		This work
				Rv3113d	CAATTCATCGCGCCGCTGT	71	PCR	This work
				Rv3113r	AAAATAGGTGTTGCCACCCG	65.6		This work
				Rv3124d	GTGCATGAAACCCGGAG	62.9	PCR	This work
				Rv3124r	CTCCAATGAGAAGGCGT	58.9		This work
				3126-ISA1	GGTCGATGAGCTGAGCGC	67.5		Otal I et al. Mapping of IS6110 insertion sites in Mycobacterium bovis isolates in relation to adaptation from the animal to human host. Vet Microbiol 2008, 129:333-341.
				3126-ISA3	CCAACGCGGCCTCAAACG	72.2		Otal I et al. Mapping of IS6110 insertion sites in Mycobacterium bovis isolates in relation to adaptation from the animal to human host. Vet Microbiol 2008, 129:333-341.
				Rv3128cd	GACATGGTGACCGTCGTGAGGC	73.3		This work
				Rv3128cr	GAGAAAGGGCGTAATGCCTC	64.8		This work
				Rv3179d	AAGAACCGCCTGCTCGAATCTGC	73.2	PCR	Alonso et al. Deciphering the role of IS6110 in a highly transmissible Mycobacterium tuberculosis Beijing strain, GC1237. Tuberculosis (Edinb).
				Rv3179r	TTGTGGCTGTAGTCGACCTTCCAGG	72.7		Alonso et al. Deciphering the role of IS6110 in a highly transmissible Mycobacterium tuberculosis Beijing strain, GC1237. Tuberculosis (Edinb).
				Rv3180cd	TAGTCGCCGTTTGGGACCG	70.3	PCR	This work
				Rv3180cr	AACGATGGGCGGCTCTAGCG	72.4		This work
				Rv3186d	AACCAGTCGCAATCTCTCCCA	68	PCR	Alonso et al. Deciphering the role of IS6110 in a highly transmissible Mycobacterium tuberculosis Beijing strain, GC1237. Tuberculosis (Edinb).
				Rv3186r	AATAGAGGCTGATCTGGACG	60.8		Alonso et al. Deciphering the role of IS6110 in a highly transmissible Mycobacterium tuberculosis Beijing strain, GC1237. Tuberculosis (Edinb).
				Rv3190cd	ACTACCAGTCCGCACTTCG	63	PCR	This work
				Rv3190cr	ACGAACACATGCCCGAC	63.5		This work
				moaxd	ATCGGGTCATTACCGGCGGC	73.8	PCR	This work
				moaxr	CCAGTCGACGCGGTTGGGG	75.4		This work
				Rv3324Ad	TTCAGTGTCCATAACAAGCGG	64.9	PCR	This work
				Rv3324Ar	TAAACCGTGAGCGCTGTCACC	69.4		This work
				3326F	TGAGCGCTGTCACCGTAACG	69.6	PCR	Alonso et al. Deciphering the role of IS6110 in a highly transmissible Mycobacterium tuberculosis Beijing strain, GC1237. Tuberculosis (Edinb).
				3326R	ACTTGTGCGCATCGGTTCC	68.5		Alonso et al. Deciphering the role of IS6110 in a highly transmissible Mycobacterium tuberculosis Beijing strain, GC1237. Tuberculosis (Edinb).
				Rv3328cd	AAGTTCACCGGCTCTCCGCTG	71.8	PCR	This work
				Rv3327-SigJ	CGCACAAGTACAGCCACACC	66.8		This work
				SigJd	TTTCCGAATTCGAGGCAC	63.8		This work
				dsx2ext	GATAGGTTTGGTGCCCGGTG	72	PCR	This work
				lytBext	TACTTGATTGACGGGCCTG	68		This work
				lytB1d	GAACCTGCCCGAGGGTACCCAG	73.5	PCR	This work
				lytB1r	AAGGCCGAATCGCACCGTCTC	73.5		This work
				IdsBd	TTTGAGGATTGTTTATTGGAGGG	64.6	PCR	Alonso et al. Deciphering the role of IS6110 in a highly transmissible Mycobacterium tuberculosis Beijing strain, GC1237. Tuberculosis (Edinb).
				IdsBr	AACGCAAGACCCAACTCATGGC	71.2		Alonso et al. Deciphering the role of IS6110 in a highly transmissible Mycobacterium tuberculosis Beijing strain, GC1237. Tuberculosis (Edinb).
				Rv3328cd	AAGTTCACCGGCTCTCCGCTG	71.8	PCR	This work
				Rv3427cd	TATCGCACCATCAAGGGC	64.7	PCR	Alonso et al. Deciphering the role of IS6110 in a highly transmissible Mycobacterium tuberculosis Beijing strain, GC1237. Tuberculosis (Edinb).
				Rv3427cr	AATTCCAGATGCCCCAGG	64.8		Alonso et al. Deciphering the role of IS6110 in a highly transmissible Mycobacterium tuberculosis Beijing strain, GC1237. Tuberculosis (Edinb).
				Rv3346cr	CCCCAACGGGTCAATGGTGG	73.5	PCR	This work
				Rv3347cd	CCAGCACGCTGCCGCTTGGG	79		This work
				Rv3347cr	AAGCGGCAGCGTGCTGGTG	74	PCR	This work
				Rv3347cint	ATCCTGATCCATACCGGTCCC	67.9		This work
				PPE56d	GAATGGCATCAGTGCTCCC	65.8	PCR	This work
				PPE56r	GAATTGGGAGATCGTGGGC	66.7		This work
				rmlB2-ISA1	AACACATGCAGCCACCATGAGAG	70.4	PCR	Otal I et al. Mapping of IS6110 insertion sites in Mycobacterium bovis isolates in relation to adaptation from the animal to human host. Vet Microbiol 2008, 129:333-341.
				rmlB2-ISA3	CTGCGCGGCGTTGAGGTG	74		Otal I et al. Mapping of IS6110 insertion sites in Mycobacterium bovis isolates in relation to adaptation from the animal to human host. Vet Microbiol 2008, 129:333-341.
				Mb2047cd	TGTTCTCAAGTGTCCCCAA	61.8	PCR	Alonso et al. Deciphering the role of IS6110 in a highly transmissible Mycobacterium tuberculosis Beijing strain, GC1237. Tuberculosis (Edinb).
				Mb2047cr	CCTAAAAGGATAGCGTTGAA	58.4		Alonso et al. Deciphering the role of IS6110 in a highly transmissible Mycobacterium tuberculosis Beijing strain, GC1237. Tuberculosis (Edinb).
				Mb3109d	TGATGGGGGTCTCTCAGG	63.9	PCR	Alonso et al. Deciphering the role of IS6110 in a highly transmissible Mycobacterium tuberculosis Beijing strain, GC1237. Tuberculosis (Edinb).
				Mb3109r	GATCGGACACCTGTATGACC	61.8		Alonso et al. Deciphering the role of IS6110 in a highly transmissible Mycobacterium tuberculosis Beijing strain, GC1237. Tuberculosis (Edinb).
				MoaA3	TGTCGCGTTCGTTGGGCCA	75.5	PCR	This work
				IS1547d	AAAACCCGCATCCAGCCCC	72.2	PCR	This work

## Sheet: S3. IS6110 Gene banck
	S3. Points of insertion of IS6110 of analyzed reference sequenced strains of GeneBank
			M. tuberculosis CDC1551	Genes	Points of insertion		M. tuberculosis EAS054	Genes	Points of insertion
	The points of insertion of IS6110 of each studied reference sequenced strains of GeneBank were obtained comparing the flanking regions of each IS6110 in the genome sequences with the reference strain H37Rv			Rv0403c (mmpS1)	483288			Rv2813:Rv2816c	3121882
				Rv2813:Rv2816c	3121881
				Rv1755c (plcD): Rv1758 (cut1)	1989060
				Rv3018c (PPE46) / Rv3021c (PPE47)	3377330 / 3379767
			M. tuberculosis CDC1551 A	Gene	Points of Insertion		M. tuberculosis K85	Gene	Points of Insertion
				Rv0403c (mmpS1)	483288			Rv1170 (mshB)	1300192
				Rv2813:Rv2816c	3121880			Rv1765c	1998420
				Rv3018c (PPE46) / Rv3021c (PPE47)	3377330 / 3379767			Rv2015c	2262977
								Rv3323c (moaX)	3709622
			M. tuberculosis 98-R604 INH-RIF-EM	Genes	Points of insertion		M. tuberculosis 02_1987	Genes	Points of insertion
				Rv0403c (mmpS1)	483581			Rv0001(dnaA): Rv0002 (dnaN)	1594
				Rv0794c:Rv0797	888833			Rv0794c:Rv0797	888787
				Rv0825 (lpqQ): Rv0836c	932202			Rv1765c:Rv1765A	1998623
				Rv1319c	1481531			Rv1917c (PPE34)	2165903
				Rv1765c:Rv1765A	1998810			Rv1929c	2181336
				Rv1788 (PE18)	2026669			Rv2016	2263776
				Rv2192c (trpD): Rv2193 (ctaE)	2456839			Rv2019	2266165
				Rv2813:Rv2816c	3122085			Rv2352c (PPE38)	2634048
				Rv3113	3480373			Rv2352c(PPE38): Rv2353c (PPE39)	2634159
				Rv3128c	3493841			Rv3018A (PE27A): Rv3019c (esxR)	3378551
				Rv3175	3544182			Rv3382c (lytB1)	3796691
				Rv3383c (isdB)	3797652
			M. tuberculosis CPHL_A	Genes	Points of insertion		M. tuberculosis GM 1530	Genes	Points of insertion
				Rv0963c	1075963			Rv0403c (mmpS1)	483581
				Rv1522c (mmpL12)	1714723			Rv0794c:Rv0797/ Rv3324A:Rv3327	890362 / 3711724
				Rv1682	1907096			Rv0794c:Rv0797	888763
				Rv1754c: Rv1755c (plcD)	1986716			Rv0835(lpqQ): Rv0836c	932202
				Rv2282c	2555738			Rv1668c:Rv1669	1895413
				Rv2356c (PPE40)	2639488			Rv1765c:Rv1765A	1998810
				Rv2634c (PE_PGRS46)	2962414			Rv2192c (trpD): Rv2193 (ctaE)	2456839
				Rv2813:Rv2816c	3122085			Rv2787	3096626
				Rv3324A	3710381			Rv2813:Rv2816c	3122085
				Rv3734c	4185788			Rv3113	3480373
			M. tuberculosis KZN R506	Gene	Points of Insertion		M. tuberculosis R1207	Genes	Points of Insertion
				Rv0835(lpqQ): Rv0836c	932202			Rv0001 (dnaA): Rv0002 (dnaN)	1594
				Rv1758 (cut1)	1989080			Rv0794c:Rv0797	888787
				Rv1804c:Rv1805c	2047368			Rv0920c:Rv0921	1026924
				Rv2104c: Rv2107 (PE22)	2367207			Rv1371	1543429
				Rv2282c:Rv2283	2555929			Rv1521 (fadD25)	1712385
				Rv2352c (PPE38): Rv2353c (PPE39)	2634117			Rv1765c:Rv1765A	1998623
				Rv2492	2807873			Rv1917c (PPE34)	2163404
				Rv2775	3083207			Rv1928c	2180860
				Rv2813:Rv2816c	3122085			Rv2019	2266165
				Rv3113	3480373			Rv2352c (PPE38): Rv2353c (PPE39)	2634117
				Rv3328c (sigJ)	3714141			Rv2390c	2684064
				Rv3635:Rv3639c	4077859			Rv2813:Rv2816c	3119958
								Rv3018c (PPE46)	3378551
								Rv3382c (lytB1)	3796691
			M. tuberculosis HN878	Gene	Points of insertion		M. tuberculosis KZN 4207	Gene	Points of Insertion
				Rv0001(dnaA): Rv0002 (dnaN)	1594			Rv0835 (lpqQ):Rv0836c	932202
				Rv0794c:Rv0797	888787			Rv1758 (cut1)	1989080
				Rv1135c (PPE16)	1262960			Rv1804c:Rv1805c	2047368
				Rv1371	1543969			Rv2104c: Rv2107 (PE22)	2367207
				Rv1468c (ctpD)	1657013			Rv2282c:Rv2283	2555929
				Rv1765c:Rv1765A	1998623			Rv2352c (PPE38): Rv2353c (PPE39)	2634117
				Rv1798: Rv1799 (lppT)	2038896			Rv2492	2807873
				Rv1917c (PPE34)	2163647			Rv2775	3083207
				Rv2016	2263622			Rv2813:Rv2816c	3122085
				Rv2104c: Rv2107 (PE22)	2366895			Rv3113	3480373
				Rv2107 (PE22): Rv2108 (PPE36)	2367672			Rv3328c (SigJ)	3714141
				Rv2352c (PPE38)	2634048			Rv3635:Rv3639c	4077859
				Rv2813:Rv2816c	3119958
				Rv3018c (PPE46)	3378551		M. tuberculosis C	Gene	Points of Insertion
				Rv3018c (PPE46)	3379027			Rv0403c (mmpS1)	483298
				Rv3128c	3493908			Rv0794c:Rv0797 / Rv3324A:Rv3327	890632 / 3711993
				Rv3178:Rv3179	3547342			Rv2813:Rv2816c	3121880
				Rv3179:Rv3180c	3549197
				Rv3383c (isdB)	3797827
				Rv3427c:Rv3428c	3844678
			M. tuberculosis T17	Genes	Points of insertion		M. tuberculosis str. Haarlem	Genes	Points of insertion
				Rv0794c:Rv0797	888867 / 890378			Rv0403c (mmpS1)	483288
				Rv0835(lpqQ): Rv0836c	932159			Rv0963c	1075948
				Rv1524	1718911			Rv1522c (mmpL12)	1715972
				porT: Rv1720c (vapC12)	1946978			Rv1754c	1986626
				Rv1765c:Rv1765A	1998605			Rv2336	2610863
				Rv1798: Rv1799 (lppT)	2038865			Rv2356c (PPE40)	2639188
				Rv1800 (PPE28): Rv1801(PPE29)	2041696			Rv2813:Rv2816c	3121882
				Rv2015c	2262192			Rv3324A:Rv3327	3710381 / 3711737
				Rv2015c:Rv2016	2263162
				Rv2338c(moeW): Rv2339 (mmpL9)	2614569
				Rv2350c (plcB)	2629013
				Rv2813:Rv1816c	3121882
				Rv3183:Rv3188	3551067
				Rv3324A:Rv3327	3711739
			M. tuberculosis T92	Genes	Points of Insertion		M. tuberculosis SUMu001	Genes	Points of Insertion
				Rv0794c:Rv0797	888867			Rv0794c:Rv0797	889023
				Rv0835(lpqQ): Rv0836c	932159			Rv1370c:Rv1371	1543308
				Rv1524	1718911			Rv1762c:Rv1765c	1996100
				porT: Rv1720c (vapC12)	1946978			Rv1948c	2199036
				Rv1798: Rv1799 (lppT)	2038865			Rv2104c: Rv2107 (PE22)	2365414
				Rv2023A	2268722			Rv2647:Rv2650c	2972108
				Rv2813:Rv1816c	3121942			Rv3018c (PPE46)	3377766
				Rv3183:Rv3188	3551067			Rv3121 (cyp141)	3487562
				Rv3189:Rv3190c	3555316			Rv3186	3552712
				Rv3324A:Rv3327	3711739			Rv3324A:Rv3327	3710381
								Rv3473c(bpoA): Rv3476c (kgtP)	3890778
			M. tuberculosis SUMu002	Genes	Points of insertion		M. tuberculosis SUMu003	Genes	Points of insertion
				Rv0071:Rv0072	80479			Rv0001 (dnaA): Rv0002 (dnaN)	1582
				Rv0405 (pks6)	486854			Rv0071:Rv0072	80479
				Rv0794c:Rv0797	888789 / 888993			Rv0405 (pks6)	486854
				Rv0962 (lprP): Rv0963c	1075246			Rv0794c:Rv0797	888789 / 888993
				Rv1045	1167830			Rv0962 (lprP): Rv0963c	1075246
				Rv1522c (mmpL12)	1715882			Rv1522c (mmpL12)	1715882
				Rv1664 (pks9)	1889066			Rv1664 (pks9)	1889066
				Rv1765c:Rv1765A	1998849			Rv1765c:Rv1765A	1998849
				Rv1881c (lppE)	2132248			Rv1917c (PPE34)	2166573
				Rv1917c (PPE34)	2166573			Rv2813:Rv2816c	3121882
				Rv2813:Rv2816c	3121882			Rv2818c	3125708
				Rv2818c	3125708			Rv3125c (PPE49)	3491590
				Rv3125c (PPE49)	3491590
			M. tuberculosis SUMu004	Genes	Points of insertion		M. tuberculosis SUMu005	Genes	Points of insertion
				Rv0071:Rv0072	80479			Rv0071:Rv0072	80479
				Rv0405 (pks6)	486854			Rv0405 (pks6)	486854
				Rv0794c:Rv0797	888789 / 888993			Rv0794c:Rv0797	888789 / 888993
				Rv0962 (lprP): Rv0963c	1075246			Rv0962 (lprP): Rv0963c	1075246
				Rv1045	1167830			Rv1045	1167830
				Rv1360	1531595			Rv1360	1531595
				Rv1522c (mmpL12)	1715882			Rv1522c (mmpL12)	1715882
				Rv1664 (pks9)	1889066			Rv1664 (pks9)	1889066
				Rv1765c:Rv1765A	1998849			Rv1765c:Rv1765A	1998849
				Rv1881c (lppE)	2132248			Rv1881c (lppE)	2132248
				Rv1917c (PPE34)	2166573			Rv1917c (PPE34)	2166573
				Rv2813:Rv2816c	3121882			Rv2813:Rv2816c	3121882
				Rv2818c	3125708			Rv2818c	3125708
				Rv3125c (PPE49)	3491590			Rv3125c (PPE49)	3491590
								Rv3324A:Rv3327	3710381
			M. tuberculosis SUMu006	Genes	Points of insertion		M. tuberculosis SUMu007	Genes	Points of insertion
				Rv0071:Rv0072	80479			Rv0071:Rv0072	80479
				Rv0405 (pks6)	486854			Rv0794c:Rv0797	888789 / 888993
				Rv0794c:Rv0797	888789			Rv0962 (lprP): Rv0963c	1075246
				Rv0962 (lprP): Rv0963c	1075246			Rv1358	1528832
				Rv1522c (mmpL12)	1715882			Rv1522c (mmpL12)	1715882
				Rv1765c:Rv1765A	1998849			Rv1664 (pks9)	1889066
				Rv1776c:Rv1777 (cyp144)	2010639			Rv1765c:Rv1765A	1998849
				Rv1917c (PPE34)	2166573			Rv1917c (PPE34)	2166573
				Rv1928c	2180606			Rv2813:Rv2816c	3120536
				Rv1949c	2199439			Rv2957:Rv2958c	3310321
				Rv2813:Rv2816c	3121882
				Rv2818c	3125708
				Rv3324A:Rv3327	3710381
			M. tuberculosis SUMu008	Genes	Points of insertion		M. tuberculosis SUMu009	Genes	Points of insertion
				Rv0071:Rv0072	80479			Rv0071:Rv0072	80479
				Rv0405 (pks6)	486854			Rv0794c:Rv0797	888789
				Rv0794c:Rv0797	888789 / 888993			Rv0962 (lprP): Rv0963c	1075246
				Rv0962 (lprP): Rv0963c	1075246			Rv1358	1528832
				Rv1045	1167830			Rv1522c (mmpL12)	1715882
				Rv1360	1531595			Rv1664 (pks9)	1889066
				Rv1522c (mmpL12)	1715882			Rv1765c:Rv1765A	1998849
				Rv1664 (pks9)	1889730			Rv1917c (PPE34)	2166573
				Rv1765c:Rv1765A	1998849			Rv2813:Rv2816c	3120537
				Rv1917c (PPE34)	2166573			Rv2957:Rv2958c	3310321
				Rv2813:Rv2816c	3121882			Rv3324A:Rv3327	3710381
				Rv2818c	3125708
				Rv3128c	3494128
			M. tuberculosis SUMu010	Genes	Points of insertion		M. tuberculosis SUMu011	Genes	Points of Insertion
				Rv0794c:Rv0797	888833			Rv0794c:Rv0797	889020
				Rv1368 (lprF): Rv1371	1543308			Rv1370c:Rv1371	1543308
				Rv1755c (plcD):Rv1758 (cut1)	1989059			Rv1762c:Rv1765c	1996099
				Rv1762c:Rv1765c	1996099			Rv1775 (cyp144)	2010724
				Rv1775 (cyp144)	2010724			Rv1948c	2199036
				Rv1948c	2199036			PPE39:PPE40	2335576
				Rv2105-Rv2106	2365464			Rv2104c: Rv2107 (PE22)	2365411
				Rv2354-Rv2355	2635627			Rv2478c:Rv2481c	2785971
				Rv2479c-Rv2480c	2785971			Rv2647:Rv2650c	2972109
				Rv2648-Rv2649	2972107			Rv3018c (PPE46)	3377766
				Rv3121 (cyp141)	3487562			Rv3121 (cyp141)	3487562
				Rv3186-Rv3187	3552712			Rv3183: Rv3188	3552705
				Rv3324A:Rv3327	3710381			Rv3324A:Rv3327	3710382
				Rv3474-Rv3475	3890777			Rv3473c(bpoA): Rv3476c (kgtP)	3890777
			M. tuberculosis SUMu012	Genes	Points of insertion		M. tuberculosis T46	Genes	Points of insertion
				Rv0010c:Rv0011c	13620			Rv0794c:Rv0797 / Rv3324A:Rv3327	890348 / 3711739
				Rv0794c:Rv0797	889073			Rv0835 (lpqQ): Rv0836c	932159
				Rv1368 (lprF): Rv1371	1543308			Rv1524	1718911
				Rv1758 (cut1)	1989061			porT: Rv1720c (vapC12)	1946978
				Rv1762c:Rv1765c	1996099			Rv1765c:Rv1765A	1998923
				Rv2105-Rv2106	2365466			Rv1798: Rv1799 (lppT)	2038644 / 2038865
				Rv2166c:Rv2169c	2431475			Rv1802 (PPE30)	2044674
				Rv2277c:Rv2280	2550009			Rv2015c	2262192
				Rv2351c (plcA)	2631660			Rv2338c (moeW):Rv2339 (mmpL9)	2614569
				Rv2353c (PPE39)	2635575			Rv2351c (plcA)	2631854
				Rv2478c:Rv2481c	2785978			Rv2787	3095740
				Rv2648:Rv2649	2972107			Rv2813:Rv1816c	3121882
				Rv3183:Rv3188	3551229			Rv3183:Rv3188	3551069
				Rv3324A:Rv3327	3710380			Rv3382c (lytB1)	3796846
				Rv3379c (dsx2): Rv3382c (lytB1)	3796424			Rv3324c:PPE57/ Rv3428c:PPE59	3842146 / 3847072
				Rv3473c(bpoA): Rv3476c (kgtP)	3890777
			M. tuberculosis W-148	Genes	Points of Insertion		M. tuberculosis X-122	Genes	Points of Insertion
				Rv0001 (dnaA): Rv0002(dnaN)	1594			Rv0001 (dnaA): Rv0002(dnaN)	1594
				Rv0794c:Rv0797	888992			Rv0794c:Rv0797	888992
				Rv0794c:Rv0797	888787			Rv0794c:Rv0797	888787
				Rv1135c (PPE16)	1262960			Rv0920c:Rv0921	1026836
				Rv1371	1543969			Rv1135c (PPE16)	1262960
				Rv1469 (ctpD)	1657013			Rv1371	1543969
				Rv1669	1896053			Rv1469 (ctpD)	1657013
				Rv1765c:Rv1765A	1998623			Rv1765c:Rv1765A	1998623
				Rv1917c (PPE34)	2165903			Rv1917c (PPE34)	2165903
				Rv2016	2263622			Rv2016	2263622
				Rv2104c:Rv2107 (PE22)	2366895			Rv2104c: Rv2107 (PE22)	2366895
				Rv2104c: Rv2107 (PE22)	2367206			Rv2104c: Rv2107 (PE22)	2367206
				Rv2352c (PPE38)	2634048			Rv2352c (PPE38)	2634048
				Rv2664:Rv2665	2982599			Rv2813:Rv2816c	3119958
				Rv2813:Rv2816c	3119956			Rv3018A (PE27A): Rv3019c (esxR)	3378551
				Rv3018A (PE27A): Rv3019c (esxR)	3378551			Rv3019c (esxR) :Rv3020c (esxS)	3379027
				Rv3019c (esxR): Rv3020c (esxS)	3379027			Rv3128c	3493908
				Rv3128c	3493908			Rv3179:Rv3180c	3549197
				Rv3179:Rv3180c	3549197			Rv3323c (moaX)	3709534
				Rv3383c (idsB)	3797827			Rv3350c (PPE56)	3764926
				Rv3427c:Rv3428c	3844678			Rv3383c (idsB)	3797827
								Rv3427c:Rv3428c	3844678
			M. tuberculosis KZN V2475	Gene	Points of Insertion		M. tuberculosis KZN 605	Gene	Points of Insertion
				Rv0835 (lpqQ): Rv0836c	932202			Rv0835 (lpqQ):Rv0836c	932202
				Rv1758 (cut1)	1989080			Rv1758 (cut1)	1989080
				Rv1804c:Rv1805c	2047368			Rv1804c:Rv1805c	2047368
				Rv2104c: Rv2107 (PE22)	2367207			Rv2019	2266089
				Rv2282c:Rv2283	2555929			Rv2104c: Rv2107 (PE22)	2367207
				Rv2352c (PPE38): Rv2353c (PPE39)	2634117			Rv2282c:Rv2283	2555929
				Rv2492	2807873			Rv2352c (PPE38): Rv2353c (PPE39)	2634117
				Rv2775	3083207			Rv2492	2807873
				Rv2813:Rv2816c	3122085			Rv2775	3083207
				Rv3113	3480373			Rv2813:Rv2816c	3122085
				Rv3328c (sigJ)	3714141			Rv3113	3480373
				Rv3635:Rv3639c	4077859			Rv3121 (cyp141): Rv3122	3487969
								Rv3328c (sigJ)	3714141
								Rv3635:Rv3639c	4077859
			M. tuberculosis T85	Genes	Points of Insertion		M. tuberculosis S96-129	Gene	Points of Insertion
				Rv0001 (dnaA): Rv0002(dnaN)	1594			Rv0794c:Rv0797	888768
				Rv0794c:Rv0797	888992			Rv1361c (PPE19): Rv1362c	1533690
				Rv0794c:Rv0797	888787			Rv1368 (lprF): Rv1371	1543351
				Rv1135c (PPE16)	1262960			Rv1755c (plcD)	1987503
				Rv1371	1543969			Rv1758 (cut1)	1989045
				Rv1469 (ctpD)	1657013			Rv1798: Rv1799 (lppT)	2038789
				Rv1765c:Rv1765A	1998623			Rv1917c (PPE34)	2163353
				Rv1917c (PPE34)	2165903			Rv2000	2245301
				Rv2016	2263622			Rv2019	2266241
				Rv2104c:Rv2107 (PE22)	2366895			Rv2107 (PE22): Rv2108 (PPE36)	2367679
				Rv2104c:Rv2107 (PE22)	2367206			Rv2352c (PPE38)	2634069
				Rv2809	3115685			Rv2813:Rv2816c	3121882
				Rv2813:Rv2816c	3119956			Rv2818c	3125849
				Rv2986c (hupB): Rv2987c (leuD)	3343942			Rv3019c (esxR)	3378894
				Rv3128c	3493908			Rv3183	3550844
				Rv3179:Rv3180c	3549197			Rv3324A:RV3327	3711737
				Rv3383c (idsB)	3797827			Rv3726:Rv3727	4172779
				Rv3427c:Rv3428c	3844678
			M. tuberculosis BTB05-552	Gene	Points of Insertion		M. tuberculosis BTB05-559	Gene	Points of Insertion
				Rv0794c:Rv0797	888833 / 888926			Rv0794c:Rv0797	888833 / 888926
				Rv1361c (PPE19): Rv1362c	1533690			Rv1361c (PPE19): Rv1362c	1533690
				Rv1368 (lprF): Rv1371	1543351			Rv1368 (lprF): Rv1371	1543351
				Rv1755c (plcD)	1987503			Rv1755c (plcD)	1987503
				Rv1798:Rv1799 (lppT)	2038789			Rv1798: Rv1799 (lppT)	2038789
				Rv1917c (PPE34)	2163388			Rv1917c (PPE34)	2163388
				Rv2000	2245301			Rv2000	2245301
				Rv2019	2266241			Rv2019	2266241
				Rv2107 (PE22): Rv2108 (PPE36)	2367679			Rv2107 (PE22): Rv2108 (PPE36)	2367679
				Rv2352c (PPE38)	2634069			Rv2352c (PPE38)	2634069
				Rv2813:Rv2816c	3121880			Rv2813:Rv2816c	3121880
				Rv2818c	3125849			Rv2818c	3125849
				Rv3019c (esxR)	3378894			Rv3019c (esxR)	3378894
				Rv3183	3550844			Rv3183	3550844
				Rv3452 (cut4)	3873636			Rv3452 (cut4)	3873636
				Rv3726:Rv3727	4172770			Rv3473c (bpoA): Rv3476c (kgtP)	3890829
								Rv3726:Rv3727	4172770
			M. tuberculosis F11	Gene	Points of Insertion		M. tuberculosis KZN 1435	Gene	Points of Insertion
				Rv0794c:Rv0797	888833			Rv0835 (lpqQ): Rv0836c	932202
				Rv0835 (lpqQ): Rv0836c	932202			Rv1758 (cut1)	1989080
				Rv1319c	1481118			Rv1804c:Rv1805c	2047368
				Rv1724c	1950761			Rv2019	2266089
				Rv1754c	1986623			Rv2104c: Rv2107 (PE22)	2366892 / 2367207
				Rv1758 (cut1)	1989080			Rv2282c:Rv2283	2555929
				Rv1759c (wag22):Rv1760	1992741			Rv2352c (PPE38): Rv2353c (PPE39)	2634117
				Rv1765c	1998602			Rv2492	2807873
				Rv1777 (cyp144)	2010922			Rv2775	3083207
				Rv2015c	2262185			Rv2813:Rv2816c	3122085
				Rv2077A: Rv2078	2334676			Rv3113	3480373
				Rv2352c (PPE38): Rv2353c (PPE39)	2634133			Rv3328c (sigJ)	3714141
				Rv2356c (PPE40)	2639188			Rv3635:Rv3639c	4077859
				Rv2390c	2684030
				Rv2813:Rv2816c	3122085
				Rv3113	3480373
				Rv3183:Rv3188	3551137

## Sheet: S4. IS6110 Affected genes
			Genes	Point of Insertion of IS6110	DR	Orientation 5'-3'	% Total	% Beijing strains	% Non-Beijing strains	% In region (81 regions)	Distance to neighbouring gene
			dnaA: dnaN	1594	ATT	+	26.2295	100	0	26.2295	460bp upstream dnaN
			Rv0403c (mmpS1) = DK1 region	483251	ACT	+	1.63934	0	2.27273	14.7541	726bp upstream fadD30
				483298	CCT	-	9.83607	0	13.6364		67bp upstream mmpL1
				483310	TGA	+	1.63934	0	2.27273		667bp upstream fadD30
	Points of insertion, DRs, orientation and distance to neighboring genes of the localized IS6110 copies in the 61 studied strains			483537	GTG	+	1.63934	0	2.27273		440bp upstream fadD30
			Rv0755c (PPE12):Rv0755A	850087	TAA	+	3.27869	0	4.54545	4.91803	-
				850182	CTT	-	1.63934	0	2.27273		142bp upstream PPE12
			Rv0755A: thrV	850539	TGTC	+	4.91803	0	6.81818	8.19672	-
				850592	-	+	1.63934	0	2.27273		552bp upstream PPE12
				850601	CCC	-	1.63934	0	2.27273		561bp upstream PPE12
			Rv0756c:Rv0757 (phoP)	851412	CGAG	+	1.63934	0	2.27273	3.22581	196bp upsttream phoP
				851479	GTA	-	1.63934	5.88235	0		13bp upstream Rv0756c
			Rv0794c:Rv0797 (IS1547)	888768	TTG	+	1.63934	0	2.27273	16.3934	1620bp upstream IS1547
				888789	CCG	+	4.91803	0	6.81818		1599bp upstream IS1547
				888846	CAC	+	1.63934	0	2.27273		1542b upstream IS1547
				889072	-	-	8.19672	29.4118	0		436bp upstream Rv0794c
			Rv0835:Rv0836c	932076	GTC	-	3.27869	11.7647	0	29.5082	-
				932203	GTT	-	26.2295	0	36.3636		-
			Rv0840c (pip)	937116	ACG	+	1.63934	5.88235	0	1.63934	477bp upstream Rv0841
			Rv1046c	1168966	GAG	+	1.63934	0	2.27273	1.63934	457bp upstream Rv1047 (IS1081)
			Rv1135c (PPE16)	1262963	AGC	-	18.0328	64.7059	0	18.0328	-
			Rv1213 (glgC)	1356403	GAC	-	1.63934	0	2.27273	3.27869	742bp upstream Rv1212 (glgA)
				1357082	ATC	-	1.63934	0	2.27273		1421bp upstream Rv1212 (glgA)		Virulence, detoxification, adaptation	1
			Rv1319c	1481531	GGC	+	3.27869	0	4.54545	3.27869	-		Lipid metabolism	6
			Rv1358:Rv1359	1530161	GCG	+	1.63934	5.88235	0	1.63934	12bp upstream Rv1359		Information pathways	1
			Rv1359	1530203	CTC	+	1.63934	5.88235	0	3.27869	1145bp upstream Rv1360		Cell wall and cell precesses	11
				1530907	GGG	-	1.63934	0	2.27273		-		Insertion sequences and phages	4
			Rv1360	1531507	-	-	1.63934	0	2.27273	1.63934	-		PE/PPE	11
			Rv1371	1543972	GAGG	-	26.2295	94.1176	0	26.2295	-		Intermediary metabolism and respiration	14
			Rv1469 (ctpD)	1657016	CGT	-	21.3115	76.4706	0	21.3115	295bp upstream Rv1468 (PE_PGRS29)		Unknown	1
			Rv1527c (pks5)	1724406	CCGA	-	3.27869	11.7647	0	3.27869	2346bp upstream Rv1526c		Regulatory proteins	5
			Rv1528c (papA4)	1729409	CTT	-	1.63934	5.88235	0	1.63934	1000bp upstream Rv1527c (pks5)		Conserved hypothetical proteins	27
			Rv1542c (glbN): Rv1543	1745059	ACC	+	1.63934	5.88235	0	1.63934	5bp upstream Rv1543		http://tuberculist.epfl.ch/
			Rv1664 (pks9)	1889068	CGG	-	3.27869	0	4.54545	4.91803	-
				1889623-1889816	-	+	1.63934	0	2.27273		1410bp upstream Rv1665 (pks11)
			Rv1669	1895860	-	+	1.63934	0	2.27273	1.63934	260bp upstream Rv1670
			Rv1754c	1986625	GTT	-	8.19672	0	11.3636	22.9508	1850bp upstream Rv1753c (PPE24)
				1986626	TGTTC	+	11.4754	0	15.9091		-
				1986726	ATC	-	1.63934	0	2.27273		1951bp upstream Rv1753c (PPE24)
				1986820	TAC	-	1.63934	0	5.88235
			Rv1754-Rv1765c (RD152)	1986638-1998625	-	-	27.8689	100	0	27.8689	-
			Rv1755c (plcD)	1987008	CGG	-	3.27869	0	4.54545	13.1148	338bp upstream Rv1754c
				1987018	CAG	+	1.63934	0	2.27273		2024bp upstream Rv1758 (cut1)
				1987129-1987556	-	-	1.63934	0	2.27273		459bp upstream Rv1754c
				1987211	GAAG	+	1.63934	0	2.27273		1831bp upstream Rv1758 (cut1)
				1987458-1987544	-	-	3.27869	0	4.54545		788bp upstream Rv1754c
				1987601	GAC	+	1.63934	0	2.27273		1441bp upstream Rv1758 (cut1)
			Rv1765c	1998278	-	-	1.63934	0	2.27273	1.63934	-
			Rv1765c:Rv1765A	1998623	-	-	3.27869	11.7647	0	11.4754	108bp upstream Rv1765c
				1998698	-	-	1.63934	0	2.27273		183bp upstream Rv1765c
				1998792	-	-	3.27869	0	4.54545		277bp upstream Rv1765c
				1998800	-	-	1.63934	0	2.27273		285bp upstream Rv1765c
				1998849	-	-	1.63934	0	2.27273		334bp upsream Rv1765c
			Rv1777 (cyp144)	2010924	CTC	-	8.19672	0	11.3636	9.83607	369bp upstream Rv1776c
				2011104		-	1.63934	0	2.27273		549bp upstream Rv1776c
			Rv1798 (eccA5)	2039012	CGGC	-	1.63934	0	2.27273	1.63934	-
			Rv1800 (PPE28): Rv1801(PPE29)	2041428	TTT	+	1.63934	0	2.27273	6.55738	573bp upstream PPE29
				2041741	GCG	-	3.27869	11.7647	0		-
				2041820	CGCC	-	1.63934	0	2.27273		-
			Rv1814 (erg3)	2057398	?	?	1.63934	0	2.27273	1.63934	-
			Rv1917c (PPE34)	2163392	TTA	+	1.63934	5.88235	0	8.19672	-
				2163404	CCAG	+	1.63934	0	2.27273		-
				2163461	TAA	-	1.63934	0	2.27273		-
				2163473	CTG	+	1.63934	0	2.27273		-
				2163649	TCC	-	1.63934	5.88235	0		-
			Rv1922	2174919	-	+	1.63934	0	2.27273	1.63934	254bp upstream Rv1923 (lipD)
			Rv1928c	2180845	AAG	-	3.27869	0	4.54545	3.27869	-
			Rv1947	2198330	-	+	1.63934	0	2.27273	1.63934	-
			Mb2048c (MT2081)	2248279	TGC	+	1.63934	0	2.27273	1.63934	-
			Rv2015c	2262185	ACG	-	1.63934	0	2.27273	1.63934	-
			Rv2016	2263619	TCC	+	1.63934	5.88235	0	27.8689	370bp upstream Rv2017
				2263627	AGG	-	24.5902	88.2353	0		555bp upstream Rv2015
				2263778	CCT	-	1.63934	5.88235	0		706bp upstream Rv2015
			Rv2019	2266015	CGCC	+	1.63934	0	2.27273	3.27869	-
				2266167	GAC	-	1.63934	5.88235	0		-
			Mb2047c:Mb2048c	2268726-2268693	GAA	+	1.63934	5.88235	0	1.63934	-
			Rv2077A:Rv2078	2334686	AGG	+	1.63934	5.88235	0	3.27869	393bp upstream Rv2078
				2334688	AGG	-	1.63934	5.88235	0		92bp upstream Rv2077A
			Rv2103c	2364232	-	-	1.63934	0	2.27273	1.63934	-
			Rv2104c: Rv2107 (PE22)	2364548	-	+	1.63934	0	2.27273	27.8689	-
				2364912	-	+	1.63934	0	2.27273		-
				2365243	-	+	1.63934	5.88235	0		-
				2365414	-	+	3.27869	0	3.27869		-
				2366894	CAC	+	6.55738	23.5294	0		-
				2366896	CTA	-	6.55738	0	9.09091		2376bp upstream Rv2103c
				2366897	CAC	-	4.91803	17.6471	0		2377bp upstream Rv2103c
				2367158-2367279	-	-	1.63934	0	2.27273		2638bp upstream Rv2103c
			Rv2107 (PE22):Rv2108 (PPE36)	2367672	CGA	-	1.63934	5.88235	0	3.27869	-
				2367679	CGAG	+	1.63934	5.88235	2.27273		32bp upstream PPE36
			Rv2180c	2442348	AGC	-	1.63934	1.63934	0	1.63934	31bp upstream RV2179c
			Rv2282c	2555228	AAG	+	1.63934	5.88235	0	3.27869	713bp upstream Rv2283
				2555718	AAT	-	1.63934	5.88235	0		-
			Rv2286c	2559506	GAT	-	1.63934	5.88235	0	4.91803	-
				2559556	AAT	+	1.63934	0	2.27273		147bp upstream RV2287 (yjcE)
				2559570	ATC	-	1.63934	0	2.27273		-
			Rv2332 (mez)	2605438	AAT	-	1.63934	5.88235	0	1.63934	-
			Rv2336	2610861	GCC	+	4.91803	0	6.81818	4.91803	-
			Rv2349c (plcC)	2627275	AAC	-	1.63934	0	2.27273	4.91803	295bp upstream Rv2348c
				2627494	TCA	+	1.63934	0	2.27273		-
				2627829	CAG	-	1.63934	5.88235	0		849bp upstream Rv2348c
			Rv2352c (PPE38)	2633979	CGC	-	1.63934	0	2.27273	8.19672	1904bp upstream Rv2351c (plcA)
				2634022-2634048	-	+	6.55738	23.5294	0		-
			Rv2352c (PPE38): Rv2353c (PPE39)	2634148	TCC	-	1.63934	0	2.27273	1.63934	50bp upstream Rv2352c (PPE38)
			Rv2356c (PPE40)	2639543	CCC	-	1.63934	0	2.27273	1.63934	3951bp upstream Rv2353c (PPE39)
			Rv2356c (PPE40):Rv2357c (glyS)	2639612	-	-	1.63934	5.88235	0	1.63934	77bp upstream Rv2356c (PPE40)
			Rv2435c	2732535	TAGG	+	1.63934	5.88235	0	4.91803	695bp upstream Rv2436 (rbsK)
				2732535-2732670	-	-	1.63934	5.88235	0		1975bp upstream Rv2434c
				2732604	CGA	+	1.63934	5.88235	0		626bp upstream RV2436 (rbsK)
			Rv2664:Rv2665	2982432	TGGC	-	1.63934	0	2.27273	1.63934	-
			Rv2807	3114403	TCA	-	1.63934	0	2.27273	4.91803	-
				3114442	CAC	-	1.63934	5.88235	0		-
				3114795	GAT	+	1.63934	0	2.27273		251bp upstream Rv2808
			Rv2807:Rv2808	3114873	AGAT	+	1.63934	0	2.27273	1.63934	173bp upstream Rv2808
			Rv2808	3115131	CGA	-	1.63934	0	2.27273	1.63934	-
				3115231	CGA	-	1.63934	0	2.27273	1.63934	-
			Rv2809	3115489	GTC	-	1.63934	0	2.27273	1.63934	-
			Rv2813-Rv2820c (RD207), DR region	3120523	GGG	-	70.4918	0	97.7273	100	-
				3125228	GGTG	-	1.63934	0	2.27273		-
				3125708	CGC	+	1.63934	0	2.27273		-
				3125851	CTT	-	1.63934	0	2.27273		-
				3127927	-	+	27.8689	100	0		-
			Rv2957	3310163	GTT	-	1.63934	5.88235	0	1.63934	-
			PE27A:Rv3019c (esxR)	3378553	GGC	-	21.3115	76.4706	0	21.3115	310bp upstream Rv3018c (PPE46)
			Rv3019c (esxR)	3378898	CTGC	-	4.91803	0	6.81818	4.91803	655bp upstream Rv3018c (PPE46)
			Rv3019c (esxR):Rv3020c(esxS)	3379027	GCAG	+	9.83607	35.2941	0	9.83607	-
			Rv3113	3480373	CAG	+	24.5902	0	34.0909	24.5902	386bp upstream Rv3114
			Rv3125c (PPE49)	3491592	CTC	+	3.27869	11.7647	0	3.27869	-
			Rv3128c	3493192	CCT	-	1.63934	0	2.27273	19.6721	-
				3493843	AAC	+	3.27869	0	4.54545		817bp upstream Rv3129
				3493844-3493908	CGA	-	13.1148	47.0588	0		-
				3494114	ACC	-	1.63934	0	2.27273		-
			Rv3128c:Rv3129	3494372	AAG	-	1.63934	0	2.27273	3.27869	-
				3494395	TAC	+	1.63934	0	2.27273		265bp upstream Rv3129
			Rv3138 (pflA)	3504821	TAC	+	1.63934	0	2.27273	1.63934	542bp upstream Rv3139 (fadE24)
			Rv3178:Rv3179	3547342	ATG	+	3.27869	11.7647	0	3.27869	276bp upstream Rv3179
			Rv3179:Rv3180c	3549051	GTCG	-	1.63934	0	2.27273	21.3115	-
				3549176	AAC	+	1.63934	0	2.27273		-
				3549199	CGG	-	18.0328	64.7059	0		-
			Rv3183	3550960	ACC	-	1.63934	5.88235	0	6.55738	-
				3550962	-	-	1.63934	0	2.27273		-
				3550996	CCTG	-	1.63934	0	2.27273		-
				3551030	GTCG	-	1.63934	0	2.27273		-
			Rv3183:Rv3188	3551139	ATG	-	1.63934	0	2.27273	13.1148	-
				3551220	GAC	+	1.63934	0	2.27273		-
				3551229	CTG	+	1.63934	0	2.27273		-
				3551230	GAA	-	1.63934	0	2.27273		-
				3552683	GCC	+	1.63934	5.88235	0		-
				3552701	CGG	+	1.63934	0	2.27273		-
				3554294	-	-	1.63934	0	2.27273		-
				3559402	-	+	1.63934	0	2.27273		-
			Rv3189	3555250	CGCG	+	1.63934	0	2.27273	1.63934	-
			Rv3190c	3555513	CGC	-	1.63934	5.88235	0	3.27869	-
				3555753	TGT	+	1.63934	0	2.27273		-
			Rv3323c (moaX)	3709336	CTT	-	1.63934	0	2.27273	3.27869	284bp upstream Rv3322c
				3709622	GCA	-	1.63934	0	2.27273		570pb upstream Rv3322c
			Rv3324A:Rv3327 (IS1547)	3711737	GGC	-	3.27869	11.7647	0	3.27869	-
			Rv3382c (lytB1)	3796689	TGG	+	1.63934	5.88235	0	1.63934	-
			Rv3383c (idsB)	3797823	ATC	+	13.1148	47.0588	0	13.1148	-
			Rv3427c:Rv3428c	3844681	CGGG	-	21.3115	76.4706	0	22.9508	-
				3844737	CCCG	-	1.63934	0	2.27273		-
										81	32 copies of IS6110 could act as a promoter
			Leyend:
			% Total: % of the indicated location in the 61 studied strains. % BS: % of the indicated location in Beijing strains (17 strains). % NBS: % of the indicated location in Non-Beijing strains (44 strains). % In the Region: % of the indicated location in a gene or in an intergenic region in the 61 strains. DRs: Direct Repeat of each copy of IS6110, the absence of DR is indicated by minus. Orientation…
				Candidate locations to act as a mobile promoter

## Sheet: S5. Location IS6110-61 strains
Name of the strain	Obtained point of insertion of IS6110 of the studied strains referred to H37Rv genome
	1594	483251	483298	483310	483537	850087	850182	850539	850592	850601	851412	851479	888768	888789	888846	889072	932076	932203	937116	1168966	1262963	1356403	1357082	1481531	1530161	1530203	1530907	1531507	1541994	1543972	1657016	1724406	1729409	1745059	1889068	1889623-1889816	1895860	1986625	1986626	1986726	1986820	1986638-1998625	1987008	1987018	1987129-1987556	1987211	1987458-1987544	1987556	1987601
H37Rv	0	0	0	0	0	0	0	0	0	0	0	0	0	0	0	1	0	0	0	0	0	0	0	0	0	0	0	0	1	0	0	0	0	0	0	0	0	0	0	0	0	0	0	0	0	0	0	0	0
HMS 1301	1	0	0	0	0	0	0	0	0	0	0	0	0	0	0	1	0	0	1	0	0	0	0	0	0	0	0	0	0	1	1	0	0	0	0	0	0	0	0	0	0	1	0	0	0	0	0	0	0
HMS 1356	1	0	0	0	0	0	0	0	0	0	0	0	0	0	0	0	0	0	0	0	1	0	0	0	0	0	0	0	0	1	1	0	0	0	0	0	0	0	0	0	0	1	0	0	0	0	0	0	0
HMS 1470	1	0	0	0	0	0	0	0	0	0	0	0	0	0	0	0	1	0	0	0	1	0	0	0	0	0	0	0	0	1	1	0	0	0	0	0	0	0	0	0	0	1	0	0	0	0	0	0	0
HMS 1480	1	0	0	0	0	0	0	0	0	0	0	0	0	0	0	0	1	0	0	0	1	0	0	0	0	0	0	0	0	1	1	0	0	0	0	0	0	0	0	0	0	1	0	0	0	0	0	0	0
HMS 1834	0	0	0	0	0	0	0	0	0	0	0	0	0	0	0	0	0	1	0	0	0	0	0	0	0	0	0	0	0	0	0	0	0	0	0	0	0	1	0	0	0	0	0	1	0	0	0	0	0
HMS 2103	0	0	0	0	0	0	0	0	0	0	0	0	0	1	0	0	0	0	0	0	0	0	0	0	0	0	0	0	0	0	0	0	0	0	0	0	0	0	0	0	0	0	0	0	1	0	0	1	0
HMS 2193	0	0	0	0	0	0	0	0	0	0	0	0	0	0	0	0	0	1	0	0	0	0	0	0	0	0	0	0	0	0	0	0	0	0	0	0	0	0	0	0	0	0	0	0	0	0	0	0	0
HMS 2200	0	0	0	0	1	0	0	1	0	0	0	0	0	1	0	0	0	0	0	0	0	0	0	0	0	0	0	0	0	0	0	0	0	0	0	0	0	0	0	1	0	0	0	0	0	0	0	0	0
HMS 2206	0	0	0	0	0	0	0	0	0	0	0	0	0	0	0	0	0	1	0	0	0	0	0	0	0	0	0	0	0	0	0	0	0	0	0	0	0	0	0	0	1	0	0	0	0	1	0	0	0
HMS 2208	0	0	0	0	0	0	0	0	0	0	0	0	0	0	0	0	0	1	0	0	0	0	0	0	0	0	0	0	0	0	0	0	0	0	0	0	0	1	0	0	0	0	0	0	0	0	0	0	0
HMS 2224	0	0	1	0	0	0	0	0	0	0	0	0	0	0	0	0	0	0	0	0	0	0	0	0	0	0	0	0	0	0	0	0	0	0	0	0	0	0	1	0	0	0	0	0	0	0	0	0	0
HMS 2227	0	0	0	0	0	0	0	0	0	0	0	0	0	0	0	0	0	0	0	0	0	0	0	0	0	0	0	0	0	0	0	0	0	0	0	0	0	0	0	0	0	0	0	0	0	0	0	0	0
HMS 2237	0	0	0	0	0	0	0	0	0	0	0	0	0	0	0	0	0	0	0	0	0	0	0	0	0	0	0	0	0	0	0	0	0	0	0	0	0	0	1	0	0	0	0	0	0	0	0	0	0
HMS 2241	0	0	0	0	0	0	0	0	0	0	0	0	0	0	0	0	0	0	0	0	0	0	0	0	0	0	0	0	0	0	0	0	0	0	0	0	0	0	0	0	0	0	0	0	0	0	0	0	0
HMS 2258	0	0	0	0	0	0	0	0	0	0	0	0	1	0	0	0	0	0	0	0	0	0	0	0	0	0	0	0	0	0	0	0	0	0	0	0	0	0	1	0	0	0	0	0	0	0	0	0	0
HMS 2268	0	0	0	0	0	0	0	0	0	0	0	0	0	0	0	0	0	1	0	0	0	0	0	0	0	0	0	0	0	0	0	0	0	0	0	0	0	0	0	0	0	0	0	0	0	0	0	0	0
HMS 2271	0	1	0	0	0	0	0	0	0	0	0	0	0	0	0	0	0	1	0	0	0	1	0	0	0	0	0	0	0	0	0	0	0	0	0	0	0	0	0	0	0	0	0	0	0	0	0	0	0
HMS 2280	0	0	0	0	0	0	0	0	0	0	0	0	0	0	0	0	0	1	0	0	0	0	0	0	0	0	0	0	0	0	0	0	0	0	0	0	0	0	0	0	0	0	0	0	0	0	0	0	0
HMS 2281	0	0	0	0	0	0	0	0	0	0	0	0	0	0	1	0	0	1	0	0	0	0	0	0	0	0	0	0	0	0	0	0	0	0	0	0	0	1	0	0	0	0	0	0	0	0	0	0	0
HMS 2296	0	0	0	0	0	0	0	0	0	0	0	0	0	0	0	0	0	0	0	0	0	0	0	0	0	0	0	0	0	0	0	0	0	0	0	0	0	0	0	0	0	0	0	0	0	0	0	0	0
HMS 2310	0	0	0	0	0	0	1	0	0	0	0	0	0	0	0	0	0	0	0	0	0	0	0	0	0	0	0	0	0	0	0	0	0	0	0	0	0	0	0	0	0	0	0	0	0	0	0	0	0
HMS 2355	0	0	0	0	0	0	0	0	0	0	0	0	0	0	0	0	0	0	0	0	0	0	0	0	0	0	0	0	0	0	0	0	0	0	0	0	0	0	0	0	0	0	0	0	0	0	0	0	0
HMS 2370	0	0	0	0	0	0	0	0	0	0	0	0	0	0	0	0	0	0	0	0	0	0	0	0	0	0	0	0	0	0	0	0	0	0	0	0	0	0	0	0	0	0	1	0	0	0	0	0	0
HMS 2391	0	0	0	0	0	0	0	0	0	0	0	0	0	0	0	0	0	1	0	0	0	0	0	0	0	0	0	0	0	0	0	0	0	0	0	0	0	1	0	0	0	0	0	0	0	0	0	0	0
HMS 2394	0	0	1	0	0	0	0	0	0	0	0	0	0	0	0	0	0	0	0	0	0	0	0	0	0	0	0	0	0	0	0	0	0	0	0	0	0	0	1	0	0	0	0	0	0	0	0	0	0
HMS 2400	1	0	0	0	0	0	0	0	0	1	0	0	0	0	0	0	0	0	0	0	0	0	0	0	0	0	0	0	0	1	0	0	0	0	0	0	0	0	0	0	0	1	0	0	0	0	0	0	0
HMS 2405	0	0	0	0	0	0	0	0	1	0	1	0	0	0	0	0	0	0	0	0	0	0	0	0	0	0	0	0	0	0	0	0	0	0	0	0	0	0	0	0	0	0	0	0	0	0	0	0	0
HMS 2414	0	0	1	0	0	0	0	0	0	0	0	0	0	0	0	0	0	0	0	0	0	0	0	0	0	0	0	0	0	0	0	0	0	0	0	0	0	0	1	0	0	0	0	0	0	0	0	0	1
HMS 2513	0	0	1	0	0	0	0	0	0	0	0	0	0	0	0	0	0	0	0	0	0	0	0	0	0	0	0	0	0	0	0	0	0	0	0	0	0	0	1	0	0	0	0	0	0	0	0	0	0
HMS 2536	0	0	0	0	0	0	0	1	0	0	0	0	0	0	0	0	0	0	0	0	0	0	0	0	0	0	0	0	0	0	0	0	0	0	0	0	0	0	0	0	0	0	0	0	0	0	0	0	0
HMS 2580	1	0	0	0	0	0	0	0	0	0	0	0	0	0	0	0	0	0	0	0	1	0	0	0	0	0	0	0	0	1	1	0	0	0	0	0	0	0	0	0	0	1	0	0	0	0	0	0	0
HMS 2584	0	0	0	0	0	0	0	0	0	0	0	0	0	0	0	0	0	0	0	0	0	0	0	0	0	0	0	0	0	0	0	0	0	0	1	0	0	0	0	0	0	0	0	0	0	0	0	0	0
HCU 2398	1	0	0	0	0	0	0	0	0	0	0	0	0	0	0	0	0	0	0	0	1	0	0	0	0	0	0	0	0	1	1	0	0	0	0	0	0	0	0	0	0	1	0	0	0	0	0	0	0
HCU 2613	0	0	0	0	0	0	0	0	0	0	0	0	0	0	0	0	0	1	0	0	0	0	0	0	0	0	0	0	0	0	0	0	0	0	0	0	0	0	0	0	0	0	0	0	0	0	0	0	0
HCU 2617	1	0	0	0	0	0	0	0	0	0	0	0	0	0	0	0	0	0	0	0	1	0	0	0	0	0	0	0	0	1	1	0	0	0	0	0	0	0	0	0	0	1	0	0	0	0	0	0	0
HCU 2633	0	0	0	0	0	0	0	0	0	0	0	0	0	0	0	0	0	1	0	0	0	0	0	0	0	0	0	0	0	0	0	0	0	0	0	0	0	0	0	0	0	0	0	0	0	0	0	0	0
HCU 2647	0	0	0	0	0	0	0	0	0	0	0	0	0	0	0	0	0	1	0	0	0	0	0	0	0	0	1	0	0	0	0	0	0	0	0	0	0	0	0	0	0	0	0	0	0	0	0	0	0
HCU 2654	0	0	0	0	0	0	0	0	0	0	0	0	0	0	0	0	0	1	0	0	0	0	0	1	0	0	0	0	0	0	0	0	0	0	0	0	0	0	0	0	0	0	0	0	0	0	0	0	0
HCU 2663	0	0	0	0	0	0	0	0	0	0	0	0	0	0	0	0	0	1	0	1	0	0	0	0	0	0	0	0	0	0	0	0	0	0	0	0	1	0	0	0	0	0	0	0	0	0	0	0	0
HCU 2671	0	0	0	0	0	0	0	1	0	0	0	0	0	0	0	0	0	0	0	0	0	0	0	0	0	0	0	0	0	0	0	0	0	0	0	0	0	0	0	0	0	0	0	0	0	0	0	0	0
HCU 2703	0	0	0	0	0	0	0	0	0	0	0	0	0	1	0	0	0	1	0	0	0	0	0	1	0	0	0	0	0	0	0	0	0	0	0	0	0	1	0	0	0	0	0	0	0	0	0	0	0
HCU 2706	0	0	0	0	0	0	0	0	0	0	0	0	0	0	0	0	0	0	0	0	0	0	0	0	0	0	0	0	0	0	0	0	0	0	0	0	0	0	0	0	0	0	1	0	0	0	0	0	0
HCU 2728	0	0	0	0	0	0	0	0	0	0	0	0	0	0	0	0	0	0	0	0	0	0	1	0	0	0	0	0	0	0	0	0	0	0	0	0	0	0	0	0	0	0	0	0	0	0	0	0	0
HCU 2777	0	0	0	0	0	0	0	0	0	0	0	0	0	0	0	0	0	0	0	0	0	0	0	0	0	0	0	0	0	0	0	0	0	0	0	0	0	0	0	0	0	0	0	0	0	0	0	0	0
HCU 2821	0	0	1	0	0	0	0	0	0	0	0	0	0	0	0	0	0	0	0	0	0	0	0	0	0	0	0	0	0	0	0	0	0	0	0	0	0	0	0	0	0	0	0	0	0	0	0	0	0
HCU 2864	0	0	1	0	0	0	0	0	0	0	0	0	0	0	0	0	0	0	0	0	0	0	0	0	0	0	0	0	0	0	0	0	0	0	0	0	0	0	1	0	0	0	0	0	0	0	0	0	0
HCU 2886	0	0	0	0	0	0	0	0	0	0	0	0	0	0	0	0	0	1	0	0	0	0	0	0	0	0	0	0	0	0	0	0	0	0	0	0	0	0	0	0	0	0	0	0	0	0	0	0	0
HCU 2875	0	0	0	0	0	0	0	0	0	0	0	0	0	0	0	0	0	0	0	0	0	0	0	0	0	0	0	1	0	0	0	0	0	0	0	0	0	0	0	0	0	0	0	0	0	0	0	0	0
HCU 2942	0	0	0	0	0	0	0	0	0	0	0	0	0	0	0	0	0	0	0	0	0	0	0	0	0	0	0	0	0	0	0	0	0	0	1	0	0	0	0	0	0	0	0	0	0	0	0	0	0
HCU 3151	0	0	0	0	0	1	0	0	0	0	0	0	0	0	0	0	0	0	0	0	0	0	0	0	0	0	0	0	0	0	0	0	0	0	0	0	0	0	0	0	0	0	0	0	0	0	1	0	0
HSJ 025	0	0	0	0	0	1	0	0	0	0	0	0	0	0	0	0	0	0	0	0	0	0	0	0	0	0	0	0	0	0	0	0	0	0	0	1	0	0	0	0	0	0	0	0	0	0	1	0	0
HSJ 029	0	0	0	1	0	0	0	0	0	0	0	0	0	0	0	0	0	0	0	0	0	0	0	0	0	0	0	0	0	0	0	0	0	0	0	0	0	0	0	0	0	0	0	0	0	0	0	0	0
HSJ 067	1	0	0	0	0	0	0	0	0	0	0	1	0	0	0	0	0	0	0	0	1	0	0	0	0	0	0	0	0	1	1	0	0	0	0	0	0	0	0	0	0	1	0	0	0	0	0	0	0
NHN5	1	0	0	0	0	0	0	0	0	0	0	0	0	0	0	0	0	0	0	0	0	0	0	0	1	0	0	0	0	1	0	1	0	0	0	0	0	0	0	0	0	1	0	0	0	0	0	0	0
HM77	1	0	0	0	0	0	0	0	0	0	0	0	0	0	0	1	0	0	0	0	1	0	0	0	0	0	0	0	0	1	1	0	0	0	0	0	0	0	0	0	0	1	0	0	0	0	0	0	0
HM764	1	0	0	0	0	0	0	0	0	0	0	0	0	0	0	1	0	0	0	0	1	0	0	0	0	0	0	0	0	1	1	0	0	0	0	0	0	0	0	0	0	1	0	0	0	0	0	0	0
HM903	1	0	0	0	0	0	0	0	0	0	0	0	0	0	0	0	0	0	0	0	0	0	0	0	0	0	0	0	0	1	1	0	0	0	0	0	0	0	0	0	0	1	0	0	0	0	0	0	0
N4	1	0	0	0	0	0	0	0	0	0	0	0	0	0	0	0	0	0	0	0	0	0	0	0	0	1	0	0	0	1	0	1	1	0	0	0	0	0	0	0	0	1	0	0	0	0	0	0	0
W4	1	0	0	0	0	0	0	0	0	0	0	0	0	0	0	1	0	0	0	0	1	0	0	0	0	0	0	0	0	1	1	0	0	1	0	0	0	0	0	0	0	1	0	0	0	0	0	0	0
990172	1	0	0	0	0	0	0	0	0	0	0	0	0	0	0	0	0	0	0	0	0	0	0	0	0	0	0	0	0	0	0	0	0	0	0	0	0	0	0	0	0	1	0	0	0	0	0	0	0
CAM22	1	0	0	0	0	0	0	0	0	0	0	0	0	0	0	1	0	0	0	0	1	0	0	0	0	0	0	0	0	1	1	0	0	0	0	0	0	0	0	0	0	1	0	0	0	0	0	0	0
[truncated: 129 more columns]
